# Supplementary material for: Pterostilbene Changes Epigenetic Marks at Enhancer Regions of Oncogenes in Breast Cancer Cells
Source: Antioxidants (Basel). 2021 Jul 30;10(8):1232. doi: 10.3390/antiox10081232 (PMC8388921; doi:10.3390/antiox10081232)
Supplement: Supplementary file 1 [file antioxidants-10-01232-s001.zip › Supplementary Table S2.xlsx]

## Sheet: Suppl. Table S1
Peak_chr	Peak_start	Peak_stop	Peak_ID	P-value	fold_enrichment	Gene_name	ChromHMM state
chr17	65421176	65421513	H3K36me_all3reps_C_vs_P_noModel_Ext200_broad_nolambda_peak_9090	0.0256048	6.85267	PITPNC1	7_Weak_Enhancer
chr17	65421176	65421513	DNMT3B_all3reps_P_vs_C_noModel_Ext200_nolambda_peak_1378	0.000572286	10.4593	PITPNC1	7_Weak_Enhancer
chr17	65421180	65421514	OCT1_all3reps_C_vs_P_noModel_Ext200_peak_25896	0.0268139	6.223	PITPNC1	7_Weak_Enhancer
chrX	115004525	115005260	H3K36me_all3reps_C_vs_P_noModel_Ext200_broad_nolambda_peak_26441	0.00502219	8.44884	DANT2	4_Strong_Enhancer
chr	115004522	115005259	DNMT3B_all3reps_P_vs_C_noModel_Ext200_nolambda_peak_4251	2.85e-05	13.069	DANT2	4_Strong_Enhancer
chrX	115004437	115005280	OCT1_all3reps_C_vs_P_noModel_Ext200_peak_81936	3.09e-09	19.1135	DANT2	4_Strong_Enhancer
chr17	41466008	41466783	H3K36me_all3reps_C_vs_P_noModel_Ext200_broad_nolambda_peak_8905	0.0491446	6.00975	LINC00910	4_Strong_Enhancer
chr17	41466032	41466396	DNMT3B_all3reps_P_vs_C_noModel_Ext200_nolambda_peak_1374	8.7184e-05	11.9816	LINC00910	4_Strong_Enhancer
chr17	41465923	41466516	OCT1_all3reps_C_vs_P_noModel_Ext200_peak_25416	1.97e-06	14.4462	LINC00910	4_Strong_Enhancer
chr1	238047137	238047495	H3K36me_all3reps_C_vs_P_noModel_Ext200_broad_nolambda_peak_3451	0.000967449	10.3368	LOC100130331	7_Weak_Enhancer
chr1	238047149	238047494	DNMT3B_all3reps_P_vs_C_noModel_Ext200_nolambda_peak_483	3.78e-05	12.8515	LOC100130331	7_Weak_Enhancer
chr1	238047159	238047458	OCT1_all3reps_C_vs_P_noModel_Ext200_peak_10395	0.0330283	6.00075	LOC100130331	7_Weak_Enhancer
chr1	201316107	201316451	H3K36me_all3reps_C_vs_P_noModel_Ext200_broad_nolambda_peak_3256	0.00530004	8.60896	TNNT2	5_Strong_Enhancer
chr1	201316112	201316452	DNMT3B_all3reps_P_vs_C_noModel_Ext200_nolambda_peak_471	5e-05	12.4166	TNNT2	5_Strong_Enhancer
chr1	201316110	201316449	OCT1_all3reps_C_vs_P_noModel_Ext200_peak_9825	0.00716406	7.5565	TNNT2	5_Strong_Enhancer
chr1	238047137	238047495	H3K36me_all3reps_C_vs_P_noModel_Ext200_broad_nolambda_peak_3451	0.000967449	10.3368	ZP4	7_Weak_Enhancer
chr1	238047149	238047494	DNMT3B_all3reps_P_vs_C_noModel_Ext200_nolambda_peak_483	3.78e-05	12.8515	ZP4	7_Weak_Enhancer
chr1	238047159	238047458	OCT1_all3reps_C_vs_P_noModel_Ext200_peak_10395	0.0330283	6.00075	ZP4	7_Weak_Enhancer
